# Supplementary material for: Isorhamnetin Promotes 53BP1 Recruitment through the Enhancement of ATM Phosphorylation and Protects Mice from Radiation Gastrointestinal Syndrome
Source: Genes (Basel). 2021 Sep 26;12(10):1514. doi: 10.3390/genes12101514 (PMC8535534; doi:10.3390/genes12101514)
Supplement: Supplementary file 1 [file genes-12-01514-s001.zip]

Archive with 1 entries (1 files):
- Supplementary figures.pdf
